# Supplementary material for: Morphometrical Identification and Phylogenetic Analysis of Rhinonyssidae (Acari: Mesostigmata) Parasitizing Avian Hosts: New Molecular Data
Source: Microorganisms. 2023 Jul 10;11(7):1783. doi: 10.3390/microorganisms11071783 (PMC10384005; doi:10.3390/microorganisms11071783)
Supplement: Supplementary file 1 [file microorganisms-11-01783-s001.zip]

Archive with 1 entries (1 files):
- microorganisms-2459302-supplementary.pdf
